# Supplementary material for: Comparative Analysis of the Complete Chloroplast Genome of Four Known Ziziphus Species
Source: Genes (Basel). 2017 Nov 24;8(12):340. doi: 10.3390/genes8120340 (PMC5748658; doi:10.3390/genes8120340)
Supplement: Supplementary file 1 [file genes-08-00340-s001.zip]

Archive with 17 entries (16 files):
- Supplementary Table 5 SSR position2.xlsx
- __MACOSX/
- __MACOSX/._Supplementary Table 5 SSR position2.xlsx
- Supplementary Table 2 Primer sets for PCR validating the chloroplast genome sequence.xlsx
- __MACOSX/._Supplementary Table 2 Primer sets for PCR validating the chloroplast genome sequence.xlsx
- Supplementary Table 4 Repeats in four Ziziphus species.xlsx
- __MACOSX/._Supplementary Table 4 Repeats in four Ziziphus species.xlsx
- Supplementary Table 6 Percentage of variation sites.xlsx
- __MACOSX/._Supplementary Table 6 Percentage of variation sites.xlsx
- Supplementary Table 3 Species and gene lists used for phylogenetic analyses.xlsx
- __MACOSX/._Supplementary Table 3 Species and gene lists used for phylogenetic analyses.xlsx
- Supplementary Table 1 cpDNA assembly, size and features.xlsx
- __MACOSX/._Supplementary Table 1 cpDNA assembly, size and features.xlsx
- Supplementary Figure 1 gpvista.jpg
- __MACOSX/._Supplementary Figure 1 gpvista.jpg
- Supplementary Table 7  dN-dS.xlsx
- __MACOSX/._Supplementary Table 7  dN-dS.xlsx
