# Supplementary material for: Comparative Analysis of the Complete Chloroplast Genome of Four Known Ziziphus Species
Source: Genes (Basel). 2017 Nov 24;8(12):340. doi: 10.3390/genes8120340 (PMC5748658; doi:10.3390/genes8120340)
Supplement: Supplementary file 1 [file genes-08-00340-s001.zip › Supplementary Table 5 SSR position2.xlsx]

## Sheet: SSR position
Table S5 SSR position in Ziziphus chloroplast genome
	Code.	Region	Z. jujuba	Postion in Z.jujuba	Z. acidojujuba	Z. mauritiana	Z. spina-christi
LSC	1	trnH-GUG-psbA	8A	361	8A	10A	10A
	2	trnH-GUG-psbA	12A	386	12A	4AT5A	4AT5A
	3	psbA-trnK-UUU	8T	1803	8T	8T	8T
	4	matK	8A	3157	8A	8A	8A
	5	matK-trnK-UUU	11A	3997	12A	14A	12A
	6	trnK-UUU-rps16	10A	4663	9A	8A	8A
	7	trnK-UUU-rps16	8A	4864	8A	15A	16A
	8	trnK-UUU-rps16	9A	4957	9A	10A	10A
	9	rps16 intro	8C6A	6212	7C10A	8C10A	8C10A
	10	rps16 intro	6A	6220	8A	8A	8A
	11	rps16 intro	7C	5490	7C	8C	8C
	12	trnQ-UUG-psbK	A5TA2	7744	A5TA2	9A	9A
	13	trnQ-UUG-psbK				10A	10A
	14	psbK-psbI	8A	8273	8A	8A	8A
	15	psbI-trnS-GCU	15A	8501	15A	16A	16A
	16	trnS-GCU-trnG-GCC	8T	8781	8T	13TC8T	12TC8T
	17	trnS-GCU-trnG-GCC	11A	9294	11A	16A	16A
	18	trnS-GCU-trnG-GCC				10A	10A
	19	trnS-GCU-trnG-GCC	15T	9616	10TAT3	13T	13T
	20	trnG intro	12T	10022	12T	16T	18T
	21	trnG intro	8T	10387	8T	8T	8T
	22	trnG-GCC-trnR-UCU	8A	10853	8A	8A	8A
	23	trnR-UCU-atpA	10T	11272	10T
	24	trnR-UCU-atpA	8A	11301	8A
	25	trnR-UCU-atpA	8A	11379	8A
	26	atpA-atpF	9T	13023
	27	atpF intro	15T	13728	16T	17T	18T
	28	atpF intro	7A	13807	7A	9A	9A
	29	atpF intro	10G	13814	8G	9G	9G
	30	atpF intro				10A	11A
	31	atpF intro	11A	13911	11A	10A	10A
	32	atpF intro	8A	14236	8A	8A	8A
	33	atpF-atpH	9T	14501	9T	10T	10T
	34	atpH-aptI	9T	15299	9T	13T	13T
	35	atpH-aptI	8A	15365	9A	8A	8A
	36	atpH-aptI	12T	15960	12T	13T	13T
	37	atpH-aptI	9A	16123	9A	9A	9A
	38	rps1-rpoC2	15T	17841	14T	13T	13T
	39	rps1-rpoC2	14A	17861	14A	8A	8A
	40	rpoC2-rpoC1	10T	19946	10T	10T	10T
	41	rpoC2-rpoC1	8A	20196	8A	8A	8A
	42	rpoC2-rpoC1	12T	20052	12T	12T	12T
	43	rpoC1 intro	8A	23888	8A	8A	8A
	44	rpoC1 intro	8T	24553	8T	11T	11T
	45	rpoB-trnC-GCA	10T	27795	10T	10T	10T
	46	rpoB-trnC-GCA	8A	28462	8A	8A	8A
	47	rpoB-trnC-GCA	9T	28894	9T	8T	8T
	48	rpoB-trnC-GCA	8T	29000	8T	8T	8T
	49	rpoB-trnC-GCA	10A	29276	11A	14A	13A
	50	trnC-GCA-petN	8T	29629	8T	8T	8T
	51	trnC-GCA-petN	8T	29699	8T	8T	8T
	52	petN-psbM	8T	30814	8T	8T	8T
	53	petN-psbM	11Tca12T	31133	13Tca12T	14T	14T
	54	psbM-trnD-GUC	8A	32544	8A	12A	12A
	55	trnD-GUC-trnY-GUA	9A	33049	9A	10A	10A
	57	trnE-UUC-trnT-GGU	8T	33681	8T	8T	8T
	58	trnT-GGU-psbD	15T	34599	13T	11T	12T
	59	trnT-GGU-psbD	8T	35397	8T	7T	7T
	60	psbC exon	9G	37120	9G	9G	9G
	61	psbC-trnS-UGA	9T	38096	9T	8T	8T
	62	trnS-UGA-psbZ	8T	38323	8T	8T	8T
	63	trnS-UGA-psbZ	9A	38491	7A	7A	7A
	64	trnS-UGA-psbZ	9A	38527
	65	trnS-UGA-psbZ	10T	38567	11T	11T	11T
	66	rps14-psaB	10A	40279	12A	9A	9A
	67	psaA exon	8C	43035	8C	8C	8C
	68	psaA exon	C2aC7	43246	C2aC7	10C	10C
	69	psbA-ycf3	8A	45431	8A
	70	psbA-ycf3	10A	45447	12A	10A	10A
	71	ycf3 intro	8A	47556	8A	8A	8A
	72	ycf3 intro	8T	47223	8T	8T	8T
	73	ycf3-trnS-GGA	10A	47812	6A	6A	6A
	74	ycf3-trnS-GGA	8A	48476	8A	9A	9A
	75	ycf3-trnS-GGA	15A	48544	14A	11A	11A
	76	rps4-trnT-UGU	10T	49955	10T	8T	8T
	77	rps4-trnT-UGU	17A	50069	17A	12A	12A
	78	trnT-UGU-trnL-UAA	8T	50418	8T	8T	8T
	79	trnT-UGU-trnL-UAA	8T	50532	8T	8T	8T
	80	trnT-UGU-trnL-UAA	12A	50698	12A	8A	8A
	81	trnT-UGU-trnL-UAA	8A	51092	8A	7A	7A
	82	trnL-UAA intro	11T	51499	10T	11T	11T
	83	trnL-UAA intro	8A	51560	8A	8A	8A
	84	trnL-UAA-trnF-GAA	9T	51976	11T	10T	10T
	85	trnF-GAA-ndhJ	8T	52755	8T	8T	8T
	86	trnF-GAA-ndhJ	8A	52829	8A	11A	11A
	87	ndhJ-ndhK	9A	53523	9A	8A	8A
	88	ndhK-ndhC	15T	54232	15T	16T	17T
	89	ndhC-trnV-UAC	17T	54963	15T	16T	15T
	90	ndhC-trnV-UAC	10T	55107	9T	10T	10T
	91	aptB-rbcL	8A	58811	8A	8A	8A
	92	rbcL-accD	12A	61031	12A	9A	10A
	93	rbcL-accD	9T	61044	9T	6T	6T
	94	rbcL-accD	10T	61145	11T	10T	11T
	95	accD-psaI				10A	11A
	96	accD-psaI	9T	63210	8T	8T	8T
	97	accD-psaI				11A	12A
	98	psaI-ycf4	12T	63749	10T	10T	10T
	99	psaI-ycf4	9T	64082	9T	8T	8T
	100	ycf4 exon	8T	64308	8T	8T	8T
	101	ycf4-cemA	8T	64805	10T	9T	9T
	102	petA-psbJ	8A	66433	8A	8A	8A
	103	petA-psbJ	9A	67451	9A	10A	10A
	104	petA-psbJ	8T	67643	8T	8T	8T
	105	psbE-petL				8T	8T
	106	psbE-petL	10T	69058	10T	11T	11T
	107	psbE-petL	10A	69423	10A	10A	10A
	108	psbE-petL	T6CT2	69483	9T	9T	9T
	109	psbE-petL	9A	69934	9A	8A	8A
	110	petL-petG	9A	70089	8A	8A	8A
	111	petG-trnW-CCA	8T	70395	8T	8T	8T
	112	trnP-UGG-psaJ	8T	71052	8T	7T	7T
	113	psaJ exon	8T	71384	8T	8T	8T
	114	psaJ-rpl33	9G	71410	9G	7G	7G
	115	psaJ-rpl33	12T	71475	12T	13T	13T
	116	psaJ-rpl33	10T	71700	10T	15T	14T
	117	rpl20-rps12	8T	73297	8T	8T	8T
	118	rpl20-rps12	8A	73351	8A	8A	8A
	119	clpP exon	8T	74261	8T	8T	8T
	120	clpP intron	8A	74572	8A	8A	8A
	121	clpP intron	9A	74679	13A	13A	13A
	122	clpP intron	10T	74838	10T	11T	11T
	123	clpP intron	8T	74866	8T	8T	8T
	124	clpP intron	12T	74883	11T	9TAGG9T	9TAGG9T
	125	clpP intron	9A	75544	9A	17A	16A
	126	clpP intron	8A	75705	8A	8A	8A
	127	clpP intron	11T	75918	10T	11T	11T
	128	clpP intron	10T	76100	10T	10T	10T
	129	clpP-psbB	10A	76615	8A	12A	12A
	130	petB intro	11T	79533	11T	10T	9T
	131	petB intro	7A	79857	7A	12A	12A
	132	petB intro	8G	80130	8G	8G	8G
	133	petD-rpoA	9A	82324	9A	8A	8A
	134	petD-rpoA	12T	82463	11T
	135	petD-rpoA	15A	82477	14A	10A	8A
	136	rps11-rpl36				10T	10T
	137	infA exon	8T	84574	8T	8T	8T
	138	infA-rps8	10T	84656	9T	12T	12T
	139	rpl14-rpl16	10A	85762	10A	11A	11A
	140	rpl14-rpl16	12T	85814	13T	12T	12T
	141	rpl16-rps3				9A	9A
	142	rpl16-rps3	13T	87047	13T	13T	13T
	143	rpl16-rps3	8T	87094	8T	7T	7T
	144	rpl16-rps3	8T	87324	8T	7T	7T
	145	rps3-rpl22	8T	88232	8T	8T	8T
IRb	146	rps19 exon	9T	89059	9T	9T	9T
	147	rps19-rpl2	9T	89097	9T	9T	9T
	148	ycf2 exon	8A	92096	6A	6A	6A
	149	ycf2 exon	9A	94513	9A	9A	9A
	150	rps12-trnV-GAC	8T	104973	8T	8T	8T
	151	trnl-GAU intro	8T	107997	8T	8T	8T
	152	rrn5-trnR-ACG	18A	112989	A6T12A	A5TA6	A5TA6
	153	rrn5-trnR-ACG	8T	113154	8T	8T	8T
	154	ycf1 exon	8A	115348	8A	8A	8A
SSC	155	ycf1-ndhF	12T	115462	14T	9T	9T
	156	ndhF exon	8A	116217	8A	8A	8A
	157	ndhF exon	8T	116273	8T	8T	8T
	158	ndhF exon	9T	116333	9T	9T	9T
	159	ndhF exon	8A	117291	8A	8A	8A
	160	ndhF-rpl32	9T	118497	10T	10T	9T
	161	ndhF-rpl32	9A	118583	10A	11A	11A
	162	ndhF-rpl32	12T	118634	11T	7T	7T
	163	ndhF-rpl32	12A	118792	10A	20A	9A
	164	ndhF-rpl32	10A	118809	10A
	165	rpl32-trnL-UAG	8T	119160	8T	8T	8T
	166	rpl32-trnL-UAG	9T	119240	9T	8T	8T
	167	rpl32-trnL-UAG	13T	119262	12T
	168	rpl32-trnL-UAG	8T	120198	8T
	169	ccsA-ndhD	16T	121649	12T	8T	8T
	170	ndhD exon	8T	122322	8T	8T	8T
	171	ndhD-psaC	9A	123321	9A	10A	10A
	172	psaC-ndhG	9A	126645	9A	8A	7A
	173	ndhA intro	8T	126787	8T
	174	ndhA intro	13A	126752	12A	14A	14A
	175	ndhA intro	8A	126865	8A	7A	7A
	176	rps15-ycf1	6C	129826	6C	9C	9C
	177	ycf1 exon	9A	132469	9A	9A	9A
	178	ycf1 exon	8T	131094	8T
	179	ycf1 exon	9T	131329	9T	9T	9T
	180	ycf1 exon	8T	132380	8T	8T	8T
	181	ycf1 exon	11T	132689	11T	11T	11T
	182	ycf1 exon	14A	133629	9A	9A	9A
	183	ycf1 exon	8T	134071	8T	10T	10T
	184	ycf1 exon	8A	134345	8A	8A	8A
	185	ycf1 exon	8A	134702	8A	8A	8A
IRa	186	ycf1 exon	8T	134835	8T	8T	8T
	187	ycf1-trnN-GUU	8A	137029	8A	8A	8A
	188	trnR-ACG-rrn5	18T	137184	12T	6T	6T
	189	trnI-GAU-rrn16	8A	142186	8A	8A	8A
	190	trnV-GAC-rps12	8A	145210	8A	8A	8A
	191	ycf2 exon	9T	155669	9T	9T	9T
	192	ycf2 exon	8T	158087	6T	6T	6T
	193	rpl2-rps12	9A	161085	9A	9A	9A
	194	rpl2-rps12	9A	161123	9A	9A	9A
Note: the motif model is (number of motif+ motif)
