# Supplementary material for: Comparative Analysis of the Complete Chloroplast Genome of Four Known Ziziphus Species
Source: Genes (Basel). 2017 Nov 24;8(12):340. doi: 10.3390/genes8120340 (PMC5748658; doi:10.3390/genes8120340)
Supplement: Supplementary file 1 [file genes-08-00340-s001.zip › Supplementary Table 2 Primer sets for PCR validating the chloroplast genome sequence.xlsx]

## Sheet: 工作表1
Table S2 PCR primer sets for chloroplast genome sequence validation
No.1	Primer Sequence(5’à3’)	Expected size (bp)	Ta ( ° C)	Position
1	F: GTCGTTTCGGGTTAAGAAGATG R: CGAACTTGGTGGTTAAACTCTACT	267	57	trnR-rrn5
2	F: ACCCACATACGGCGAAGAT R: GACCAACTCTAACCTCTTGATTTG	322	57	ndhF-rpl32
3	F: TCCACTCAAAAGGGAAGGTCTA R: GTATGAACACGATACCAAGGCA	125	57	clpP-psbB
4	F: CTTTGGTATTCTACGCGCATT R: GTAATTTGTTCCAACCCGAGAC	291	57	rps11-rpl36
5	F: CCTTGATCCACTTGGCTACATC R:TCTAGCTGCGGTCGAAGTTC	276	58	trnH-psbA
6	F: GGGTTATCCTGCACTTGGAAG R: TTAAATGGTAGACGCTCGGG	269	58	rpl2-trnH
7	F: TCTACCGTTGAGTTAGCAACCC R: TTCTCCGTGCCATAGATTTGA	198	58	trnK-rps16
8	F: ATCGGTTCAAATCCGATAAGG R: GATTCAATGGGTTAGGTCCACTT	305	58	trnT-psbD
9	F: ATAGAGAAGCGGCCATAAACTG R: AAGGAGCTTTGGAATGGTCTTAG	203	58	ndhK-ndhC
10	F: CTCTACTGCGGTGACGATACTGT R: GTCGTTTCGGGTTAAGAAGATG	257	58	rrn5-trnR
11	F: TTGGAGGGTGGTATAAATCGAC R: CTTAGCTGCGGCTTATATAGGC	289	58	atpH-atpI
12	F: TTAGAGGGAGGGGTCAAACTTAT R: CGCATCTTCTCCTTGGCAA	183	58	psbZ-trnG
13	F: GCCTCTTCTTCTCCCTCTGAAT R: GGCTTTCTTGATTGCCTCTACA	226	58	rps14-psaB
14	F: GTGATGGCTGGAGCAACAATAT R: CTCGTACATCTTTACCCTTGGC	274	58	psaJ-rpl33
15	F: AATCGCACCATCTCGGTAATAG R: CTTTCAACCCCTTATCCCAACT	368	58	ycf3-trnS
16	F: CATTCTCGCAAGGGATAATCAC R: AACCCACACCTGTATTCTAACCC	243	59	rbcL-accD
17	F: GAAACGAGGTCCTCTGTAACGC R: AATCCAAGGGTCACCGATCTAT	331	59	rps4-trnT
18	F: TTGTTTCGCTCTTTATCTTCGG R: TTCGAATCCCTCTCTTTCCG	216	59	psbI-trnS
19	F: AGCATCGAAGGAAGGGTTTATC R: GGATTCGAACCCTCGGTAAAC	213	59	ycf3-trnS
20	F: CGAAACTCCAGAAAGGATGAAGA R: TCACGATTTCTAAAGTCGACGG	333	59	trnL-intro
21	F: ACAAATTTTACGCACAGAGGCTC R: GCTCGATTAGAAGAAATTGGTGG	363	60	rpl36-rps8
22	F: CCTGCTCCCATCATCTCTTCC R: AGAACTGAATGGTCTGGATCGTG	200	60	rps2-rpoC2
23	F: CAGAAGAAACGATGTCGAGTCA R GAGGTTCGAATCCTTCCGTC	645	57	rps16-trnQ
24	F: GGACGGAAGGATTCGAACC R: CCGTTTGAATAAAGGGCAGAA	528	59	trnQ-psbK
25	F: CCGGACTCGAGATCATTATTTG R: CATGCCCAACCCATTATAGC	534	59	rps16-trnQ
26	F: CCATTGGTTCTATTCCCGATTC R: GTTAACGAAAGAGCCCAATGC	532	59	ndhC-trnV
27	F: TGAGAAGGTTCAATTGTCCGA R: TCCTCTTTGGCTAATAGGTACTGT	599	58	petA-psbJ
28	F: CGGTTTTCTACTAGCAGCTTTGAC R: GGTCCAATTGATCACCACGTC	367	59	petL-petG
29	F: CACGCTCTGTAGGATTTGAACC R: GGATGTAGCGCAGCTTGGTAG	311	59	trnW-trnP
30	F: CGGTCGATTGGAATTGAGAA R: GCCAAAACGCCTACGAAA	305	57	rpl33-rps18
31	F: GTACATGTTCCTCGTCGCTGA R: CATGGAATTGTTGATCGTGTAGC	331	58	rps12(5’)-clpP
32	F: GTGCAAACCAACGAGAATGATG R:GAAGTCAACGAAGGCATTACTGTG	318	60	rps3-rpl22
33	F: CCGATTATTGAAATTGCTCAGG R: CGGACATCCAATTGCTTCG	546	59	ndhB-trnL
34	F: CGCTCAATGAGAAAATGAGTCAG R:CCAATACCAGGGATATAAGCAGTG	453	59	ycf2-rps12 (3’)
35	F: GAGATGTAACTCCAGTTCCTTCG R: CAAGGTGACACTCTACCGCTG	472	57	rps12 (3’)-trnV
36	F: GGCAACTTTACGTAAGGCAGAG R: TGATTCAAACGCTGTACCTACG	511	58	rps12 (3’)-trnV
37	F: GAGTCTCGCGTGTCTACCATTTC R: TGATGATCGAGTCGATTCCATG	534	60	trnL-ndhB
38	F: GCATGTCCTCGGAAACTTAGAG R: GATAATTTGATTCTTCGTCGCC	360	58	rps19-rpl2
39	F:CCTACGACCAGTCAGTTAACAGC	1248	58	trnN-ycf1
	R:GATCTTCTTCGGTGGATCTCTC
40	F:GATTTGCGATCCCAGGTAAG	1128	58	ycf2
	R:TCCGTTAGATAGGAACAGCTTTG
41	F:AGCATACGGCTTTCTGGATG	1151	58	rpl2-rpl23
	R:GAATGGGACCTATTATGGGACA
42	F:GTGATGTTGCCTTGAACGGT	921	59	rpoC2
	R:TCCGCTCCATGCAGTAACA
43	F:CATTTCACGAAGTATGTGTCCG	1175	59	rps14-psaB
	R:TCTTCAACGAATGGTCCCG
44	F:TTCTTAGTAACAATGGGTGACGG	1189	59	ycf1-trnN
	R:CGAACCCTTTCATTCCGAA
45	F:TCGATTCGCATCATTATGCTC	1211	59	rpoB
	R:TGGACCATAACGGAATTTCG
46	F:CGAACGACGGGAATTGAAC	1203	59	trnH-psbA
	R:TTATCGCTTTCATTGCTGCC
47	F:TCCTTACCAGACTGAAACGACTG	843	59	ycf1
	R:AAGAATCCGCAAGCCAAGC
48	F:AGAGATGTCTCCTACGTTACCCG	1177	59	rpl2-trnH
	R:GATGTAGCCAAGTGGATCAAGG
49	F:TCCTACTTGGGGAGATTTGATTC	1061	60	trnN-rrn5
	R:GCGTAGAGGAACCACACCAATC
50	F:TGGACTCCCGAATTTGGAGTAT	969	59	ycf2
	R:TTGACGATACATTCCGTACCTTG
51	F:GCGTAGAGGAACCACACCAATC	1126	60	rps15-trnN
	R:TCCTCAGTAGCTCAGTGGTAGAGC
52	F:GAGCCGGATCGAAATGTTGG	606	59	rpl2-trnH
	R:GCCAAGTGGATCAAGGCAGT
53	F:AGGACTTGTGTTGGATTGGC	662	58	trnK-rps16
	R:TTCTTGAGCCGTACGAGGAG
54	F:ATCCACAACGGATCGTGTCC	647	59	rps16-trnQ
	R:CAACCTTACCTTACACCAGTC
55	F:TCGTCGCCAAATTACCAGAG	650	58	psbK-psbI
	R:CCCTGGGTCGTTAGATAGGA
56	F:CTTGGCCTGGTCAGTACCTAGC	425	59	trnS-trnG
	R:AGAACGAATCGCACTTTTACCAC
57	F:CTCTCATCCGGCTCAAGTAG	662	57	rpoC1 intro
	R:AATCGAATTAGGATGCCCTGG
58	F:ATGGGCTTCTAGATGCGGTA	464	57	rpoB
	R:GCATTGTTGGAACTGGGTTG
59	F:TGAAGGAGGGATAACGAGAAT	985	56	rpoB-trnC
	R:TTTGTTGATCAGGCGACACC
60	F:ACCGACTTCAAAGGTTGATTCC	863	58	psbM-trnY
	R:CCAGCTCGGCCCAATAATTC
61	F:CCGGTTGGGAATGAAATTCG	837	57	psbM-trnD
	R:TCGTCTAGTGGTTCAGGACA
62	F:TCCTGAACCACTAGACGATGG	313	58	trnE-trnT
	R:GCCTTACCATGGCGTTACTCT
63	F:AGTAAGTGGACCTAACCCAT	682	55	trnT-psbD
	R:CTCCCGTTCCATCAACTAATC
64	F:GGAAGCCTGATGCTTGAAGT	761	57	psbC-psbZ
	R:GGAGAAGCAAATACAACGGG
65	F:AGAAGATGCGGGTTCGATTC	490	58	trnG-rps14
	R:CCGGAGCAACAAGATCGAG
66	F:GAGTTTCCGACCTCATACGG	789	57	ycf3 intro
	R:CACACAAGGAACGGAGAACA
67	F:TTGCTCGGTGTATTCGTTCC	965	58	ycf3-rps4
	R:TTCGATTGGGTATGGCTTCG
68	F:TTTCTAAGATCGCTTCCGGC	832	55	rps4-trnL
	R:AGCGCTAGAGTAATTGTTATGT
69	F:AGCCAGCTATCGGAATCGAAC	917	58	trnT-trnL
	R:CAGTTCCATAGTGAAAGGCGT
70	F:ACGCCTTTCACTATGGAACTG	373	57	trnT-trnL
	R:CTTCATCCTTTCTGGAGTTTCG
71	F:AATCGTGAGGGTTCAAGTCC	371	57	trnL-trnF
	R:CACGACGCATCATCCTCATT
72	F:GAGGATGATGCGTCGTGAAT	897	58	trnF-ndhJ
	R:ATGCCGGAAAGTTGGATAGG
73	F:AGTCCACCTGGTGCTACATC	641	59	ndhJ-ndhK
	R:GATGTCTATTTGCCCGGCTG
74	F:CTCTTGGTTTCGCCTCACTTC	429	59	ndhC-trnV
	R:TAACGAAAGAGCCCAATGCAC
75	F:CTTTCATACGGCGGGAGTC	405	58	trnM-atpE
	R:TGAGGAAAGCTGAAGGCAAG
76	F:TGTCGGTTCGATTCGATGTTG	586	58	accD
	R:TACTCTTATCGCTTTCGCCAC
77	F:ATTCGTGGCGAAAGCGATAA	465	58	accD
	R:CCAAGTACCTGGATCAACCG
78	F:AAATCGTCGCATCTTCCTCC	599	58	ycf4-cemA
	R:TGAACTCGCCTCATTTGTCG
79	F:CCTAATGTGGGTGGATTTGGT	1101	58	petA-psbJ
	R:ACTACCGGAAGGATTCCTCTT
80	F:CTCGCGATATACGCATTGGT	1139	56	psbE-petL
	R:TGAAAGATACGAGGATAAGC
81	F:ACAGGATTTGAACCCGTGAC	785	56	trnP-psaJ
	R:ATGATATTGTTGCTCCAGCC
