# Supplementary material for: Comparative Analysis of the Complete Chloroplast Genome of Four Known Ziziphus Species
Source: Genes (Basel). 2017 Nov 24;8(12):340. doi: 10.3390/genes8120340 (PMC5748658; doi:10.3390/genes8120340)
Supplement: Supplementary file 1 [file genes-08-00340-s001.zip › Supplementary Table 4 Repeats in four Ziziphus species.xlsx]

## Sheet: Zju vs. Zjuvar
Table S4 Repeats (>= 30bp) identified in four Ziziphus species
Z. jujuba											Z. jujuba var. spinosa
	No.	Presence in var. spinosa	Repeat length(bp)	Position (1st)	Position	Repeat type	Repeat length(bp)	Position (2nd)	Distance of this repeat	e-value			Repeat length(bp)	Position (1st)	Repeat type	Repeat length(bp)	Position (2nd)	Distance of this repeat	e-value
	1	●	31	8627	psbk-psbI	F	31	38207	-3	0.000134			31	8588	F	31	38185	-3	0.000134
	2	●	30	8628	psbk-psbI	P	30	48695	0	4.43e-09			30	8589	P	30	48675	0	4.43e-09
	3				trnS-GCU-trnG-UCU								30	9223	F	30	74618	-3	0.000485
	4				trnS-GCU-trnG-UCU								30	9245	F	30	112952	-3	0.000485
	5	●	30	10533	trnG-GCC-trnR-UCU	F	30	39391	-3	0.000486			30	10494	F	30	39369	-3	0.000485
	6	●	31	29987	trnC-GCA-petN	F	31	39202	-3	0.000134			31	29960	F	31	39180	-3	0.000134
	7	●	31	29993	trnC-GCA-petN	P	31	47390	-3	0.000134			31	29966	P	31	47374	-3	0.000134
	8	●	30	30597	trnC-GCA-petN	F	30	30618	-3	0.000486			30	30570	F	30	30591	-3	0.000485
	9	●	30	38208	psbC-trnS-UGA	P	30	48695	-3	0.000486			30	38186	P	30	48675	-3	0.000485
	10	●	30	39181	psbZ-trnG-GCC	P	30	47485	-3	0.000486			30	39159	P	30	47469	-3	0.000485
	11	●	30	41653	psaB	F	30	43877	-3	0.000486			30	41629	F	30	43853	-3	0.000485
	12		32	45427	psaA-ycf3	F	32	79853	-2	1.24e-06
	13	●	39	46619	ycf3 intro	F	39	103637	0	1.69e-14			39	46603	F	39	103602	0	1.69e-14
	14	●	35	46620	ycf3 intro	P	35	80093	-3	7.65e-07			35	46604	P	35	80011	-3	7.64e-07
	15	●	35	46622	ycf3 intro	F	35	126469	-1	4.54e-10			35	46606	F	35	126426	-1	4.54e-10
	16	●	31	47387	ycf3 intro	R	31	126655	-3	0.000134			31	47371	R	31	126612	-3	0.000134
	17	●	30	51380	trnL-UAA intro	F	30	51436	-2	1.73e-05			30	51370	F	30	51426	-2	1.73e-05
	18	●	31	61940	rbcL-psaI	F	31	61982	-3	0.000134			31	61939	F	31	61981	-3	0.000134
	19	●	33	61957	rbcL-psaI	F	33	62068	-3	1.02e-05			33	61956	F	33	62067	-3	1.02e-05
	20	●	30	61969	rbcL-psaI	F	30	62080	-3	0.000486			30	61968	F	30	62079	-3	0.000485
	21	●	30	61972	rbcL-psaI	F	30	62131	-3	0.000486			30	61971	F	30	62130	-3	0.000485
	22	●	30	63045	rbcL-psaI	P	30	63045	0	4.43e-09			30	63044	P	30	63044	0	4.43e-09
	23	●	32	69553	psbE-petL	F	32	69562	-1	2.66e-08			32	69527	F	32	69536	-1	2.66e-08
	24	●	30	69566	psbE-petL	P	30	126658	-3	0.000486			30	69540	P	30	126615	-3	0.000485
	25	●	35	80093	petB intro	P	35	103638	-3	7.65e-07			35	80011	P	35	103603	-3	7.64e-07
	26	●	31	96311	ycf2	F	31	96347	-3	0.000134			36	96234	F	36	96288	0	1.08e-12
	27	●	35	103640	rps7-trnV-GAC	F	35	126469	-1	4.54e-10			35	103605	F	35	126426	-1	4.54e-10
	28	●	32	105258	rps7-trnV-GAC	F	32	105283	-2	1.24e-06			32	105223	F	32	105248	-2	1.24e-06
	29	●	34	112612	rrn4.5-rrn5	F	34	112644	-1	1.77e-09			34	112577	F	34	112609	-1	1.76e-09
Z. mauritiana													Z. spina-christi
Corresponding to the No. of repeats in Z.jujuba	No.	Presence in var. spinosa	Repeat length(bp)	Position (1st)	Postion	Repeat type	Repeat length(bp)	Position (2nd)	Distance of this repeat	e-value			Repeat length(bp)	Position (1st)	Repeat type	Repeat length(bp)	Position (2nd)	Distance of this repeat	e-value
	1	●	30	4779	trnK-UUU-rps16	R	30	8430	-3	0.000487			31	4774	R	31	8429	-3	0.000135
	2	●	31	4779	trnK-UUU-rps16	F	31	8431	-3	0.000135			32	4778	F	32	8430	-2	1.24e-06
1	3	●	31	8565	psbk-psbI	F	31	38158	-3	0.000135			31	8561	F	31	38210	-3	0.000135
2	4	●	30	8566	psbk-psbI	P	30	48606	0	4.44e-09			30	8562	P	30	48658	0	4.45e-09
5	5		30	10401	trnG-GCC-trnR-UCU	F	30	39346	-3	0.000487
	6	●	33	29858	trnC-GCA-petN	F	33	29891	-2	3.3e-07			33	29888	F	33	29921	-2	3.3e-07
	7	●	30	30003	trnC-GCA-petN	F	30	30040	-3	0.000487			30	30033	F	30	30070	-3	0.000488
8	8	●	30	30513	trnC-GCA-petN	F	30	30534	-3	0.000487			30	30543	F	30	30564	-3	0.000488
9	9	●	30	38159	psbC-trnS-UGA	P	30	48606	-3	0.000487			30	38211	P	30	48658	-3	0.000488
11	10	●	30	41583	psaB	F	30	43807	-3	0.000487			30	41635	F	30	43859	-3	0.000488
13	11	●	39	46564	ycf3 intro	F	39	103884	0	1.7e-14			39	46616	F	39	103964	0	1.7e-14
14	12	●	35	46565	ycf3 intro	P	35	80337	-3	7.67e-07			35	46617	P	35	80391	-3	7.68e-07
15	13	●	35	46567	ycf3 intro	F	35	126681	-1	4.56e-10			35	46619	F	35	126754	-1	4.56e-10
	14	●	33	47246	ycf3 intro	R	33	50377	-3	1.02e-05			33	47298	R	33	50429	-3	1.02e-05
	15	●	40	47293	ycf3 intro	F	40	47313	0	4.24e-15			40	47345	F	40	47365	0	4.24e-15
	16	●	32	47365	ycf3 intro	F	32	47386	-3	3.72e-05			32	47417	F	32	47438	-3	3.72e-05
	17		32	54909	ndhC-trnV-UAC	P	32	119009	-3	3.72e-05
	18	●	43	54979	ndhC-trnV-UAC	P	43	54979	-3	2.21e-11			43	55031	P	43	55031	-3	2.21e-11
20	19	●	30	61910	accD	F	30	62015	-3	0.000487			30	61964	F	30	62069	-3	0.000488
21	20	●	30	61913	accD	F	30	62066	-3	0.000487			30	61967	F	30	62120	-3	0.000488
	21		31	63544	accD-psaI	R	31	87270	-3	0.000135
	22	●	31	63695	accD-psaI	F	31	63709	-3	0.000135			31	63751	F	31	63765	-3	0.000135
25	23	●	35	80337	petB intro	P	35	103885	-3	7.67e-07			35	80391	P	35	103965	-3	7.68e-07
	24	●	31	81797	petB intro	F	31	81826	0	1.11e-09			31	81851	F	31	81880	0	1.11e-09
	25				ycf2								36	96608	F	36	96644	0	1.09e-12
27	26	●	35	103887	rps12-trnV-GAC	F	35	126681	-1	4.56e-10			35	103967	F	35	126754	-1	4.56e-10
29	27	●	32	112854	rrn4.5-rrn5	F	34	112886	-1	1.77e-09			32	112934	F	32	112966	-1	1.77e-09
	28	●	31	121747	ccsA-ndhD	P	31	121783	-2	4.65e-06			31	121820	P	31	121856	-2	4.66e-06
