# Supplementary material for: Comparative Analysis of the Complete Chloroplast Genome of Four Known Ziziphus Species
Source: Genes (Basel). 2017 Nov 24;8(12):340. doi: 10.3390/genes8120340 (PMC5748658; doi:10.3390/genes8120340)
Supplement: Supplementary file 1 [file genes-08-00340-s001.zip › Supplementary Table 6 Percentage of variation sites.xlsx]

## Sheet: 工作表2
Table S6 Percentage of variation sites in each region
No.	Position	Length(bp)	Number of variation sites	Percentage of variation sites (%)
1	rps19-trnH-GUG	150	15	10
2	trnH-GUG	75	0	0
3	trnH-GUG-psbA	335	18	5.37313
4	psbA	1062	3	0.282486
5	psbA-trnK-UUU	303	7	2.31023
6	trnK-UUU	72	0	0
7	trnK intro	1025	20	1.95122
8	matK	1521	13	0.854701
9	trnK-UUU-rps16	841	29	3.44828
10	rps16	123	2	1.62602
11	rps16 intro	888	10	1.12613
12	rps16-trnQ-UUG	938	28	2.98507
13	trnQ-UUG	72	0	0
14	trnQ-UUG-psbK	366	6	1.63934
15	psbK	186	2	1.07527
16	psbK-psbI	442	16	3.61991
17	psbI	111	2	1.8018
18	psbI-trnS-GCU	128	4	3.125
19	trnS-GCU	88	1	1.13636
20	trnS-GCU-trnG-GCC	1076	45	4.18216
21	trnG-GCC	71	0	0
22	trnG-GCC tRNA intro	699	17	2.43205
23	trnG-GCC-trnR-UCU	314	26	8.28025
24	trnR-UCU	72	0	0
25	trnR-UCU-atpA	535	42	7.85047
26	atpA	1524	16	1.04987
27	atpA-atpF	60	1	1.66667
28	atpF	555	4	0.720721
29	atpF intro	752	20	2.65957
30	atpF-atpH	455	7	1.53846
31	atpH	246	1	0
32	atpH-aptI	1084	31	2.85978
33	atpI	744	7	0.94086
34	atpI-rps2	216	3	1.38889
35	rps2	711	4	0.562588
36	rps2-rpoC2	228	10	4.38596
37	rpoC2	4170	40	0.959233
38	rpoC2-rpoC1	163	0	0
39	rpoC1	2049	15	0.732064
40	rpoC1 intro	774	11	1.42119
41	rpoC1-rpoB	27	0	0
42	rpoB	3213	13	0.404606
43	rpoB-trnC-GCA	1065	62	5.8216
44	trnC-GCA	71	0	0
45	trnC-GCA-petN	1102	26	2.35935
46	petN	90	0	0
47	petN-psbM	1244	33	2.65273
48	psbM	105	0	0
49	psbM-trnD-GUC	535	16	2.99065
50	trnD-GUC	74	0	0
51	trnD-GUC-trnY-GUA	452	12	2.65487
52	trnY-GUA	84	1	1.19048
53	trnY-GUA-trnE-UUC	65	1	1.53846
54	trnE-UUC	73	0	0
55	trnE-UUC-trnT-GGU	694	14	2.01729
56	trnT-GGU	72	0	0
57	trnT-GGU-psbD	1372	49	3.57143
58	psbD	1062	0	0
59	psbD-psbC	52	2	3.84615
60	psbC	1422	5	0.351617
61	psbC-trnS-UGA	241	5	2.07469
62	trnS-UGA	93	0	0
63	trnS-UGA-psbZ	344	9	2.61628
64	psbZ	189	0	0
65	psbZ-trnG-UCC	515	32	6.21359
66	trnG-UCC	71	0	0
67	trnG-UCC-trnfM-CAU	198	9	4.54545
68	trnfM-CAU	74	0	0
69	trnfM-CAU-rps14	162	1	0.617284
70	rps14	303	2	0.660066
71	rps14-psaB	138	3	2.17391
72	psaB	2205	8	0.362812
73	psaB-psaA	26	0	0
74	psaA	2253	16	0.710164
75	psbA-ycf3	705	13	1.84397
76	ycf3	507	1	0.197239
77	ycf3 intro	1718	47	2.73574
78	ycf3-trnS-GGA	937	30	3.20171
79	trnS-GGA	87	0	0
80	trnS-GGA-rps4	290	6	2.06897
81	rps4	606	0	0
82	rps4-trnT-UGU	484	11	2.27273
83	trnT-UGU	73	0	0
84	trnT-UGU-trnL-UAA	928	21	2.26293
85	trnL-UAA	87	0	0
86	trnL-UAA tRNA intro	567	10	1.76367
87	trnL-UAA-trnF-GAA	345	9	2.6087
88	trnF-GAA	73	0	0
89	trnF-GAA-ndhJ	723	20	2.76625
90	ndhJ	477	3	0.628931
91	ndhJ-ndhK	169	1	0.591716
92	ndhK	681	0	0
93	ndhK-ndhC	54	12	22.2222
94	ndhC	363	3	0.826446
95	ndhC-trnV-UAC	539	21	3.8961
96	trnV-UAC	76	0	0
97	trnV-UAC tRNA intro	597	9	1.50754
98	trnV-UAC-trnM-CAU	175	5	2.85714
99	trnM-CAU	73	0	0
100	trnM-CAU-atpE	267	7	2.62172
101	atpE	402	1	0.248756
102	atpB	1497	7	0.467602
103	aptB-rbcL	797	42	5.26976
104	rbcL	1428	14	0.980392
105	rbcL-accD	838	22	2.6253
106	accD	1710	11	0.643275
107	accD-psaI	586	39	6.65529
108	psaI	114	2	1.75439
109	psaI-ycf4	413	17	4.11622
110	ycf4	555	3	0.540541
111	ycf4-cemA	403	10	2.48139
112	cemA	690	3	0.434783
113	cemA-petA	222	5	2.25225
114	petA	963	5	0.519211
115	petA-psbJ	820	16	1.95122
116	psbJ	126	0	0
117	psbJ-psbL	136	2	1.47059
118	psbL	81	0	0
119	psbL-psbF	59	0	0
120	psbF	120	1	0.833333
121	psbF-psbE	10	0	0
122	psbE	252	1	0.396825
123	psbE-petL	1407	41	2.914
124	petL	96	0	0
125	petL-petG	202	6	2.9703
126	petG	114	0	0
127	petG-trnW-CCA	130	1	0.769231
128	trnW-CCA	74	0	0
129	trnW-CCA-trnP-UGG	148	4	2.7027
130	trnP-UGG	74	0	0
131	trnP-UGG-psaJ	461	7	1.51844
132	psaJ	135	0	0
133	psaJ-rpl33	381	11	2.88714
134	rpl33	201	0	0
135	rpl33-rps18	219	8	3.65297
136	rps18	306	1	0.326797
137	rps18-rpl20	286	3	1.04895
138	rpl20	354	3	0.847458
139	rps12-clpP	806	12	1.48883
140	clpP	603	1	0.165837
141	clpP intro	1589	27	1.69918
142	clpP-psbB	441	8	1.81406
143	psbB	1527	8	0.523903
144	psbB-psbT	171	0	0
145	psbT	108	0	0
146	psbT-psbN	62	1	1.6129
147	psbN	132	1	0.757576
148	psbN-psbH	123	1	0.813008
149	psbH	222	0	0
150	psbH-petB	122	0	0
151	petB	646	2	0.309598
152	petB intro	815	19	2.33129
153	petB-petD	266	7	2.63158
154	petD	482	1	0.207469
155	petD intro	754	14	1.85676
156	petD-rpoA	206	15	7.28155
157	rpoA	996	11	1.10442
158	rpoA-rps11	66	1	1.51515
159	rps11	417	3	0.719424
160	rps11-rpl36	137	3	2.18978
161	rpl36	114	0	0
162	rpl36-infA	137	8	5.83942
163	infA	60	3	5
164	infA-rps8	121	7	5.78512
165	rps8	405	6	1.48148
166	rps8-rpl14	241	7	2.90456
167	rpl14	369	0	0
168	rpl14-rpl16	138	3	2.17391
169	rpl16	408	5	1.22549
170	rps16 intro	1107	31	2.80036
171	rpl16-rps3	159	1	0.628931
172	rps3	651	4	0.614439
173	rps3-rpl22	137	3	2.18978
174	rpl22	417	4	0.959233
175	rpl22-rps19	67	2	2.98507
176	rps19	279	0	0
177	rps19-rpl2	50	0	0
178	rpl2	825	1	0.121212
179	rpl2 intro	686	0	0
180	rpl2-rpl23	19	0	0
181	rpl23	282	0	0
182	rpl23-trnI-CAU	171	0	0
183	trnI-CAU	74	0	0
184	trnI-CAU-ycf2	89	0	0
185	ycf2	6864	8	0.11655
186	ycf2-trnL-CAA	953	1	0.104932
187	trnL-CAA	81	0	0
188	trnL-CAA-ndhB	586	0	0
189	ndhB	1533	0	0
190	ndhB intro	680	2	0.294118
191	ndhB-rps7	317	2	0.630915
192	rps7	468	0	0
193	rps7-rps12	2582	2	0.0774593
194	trnV-GAC	72	0	0
195	trnV-GAC-rrn16	244	0	0
196	rrn16 rRNA	1491	0	0
197	rrn16-trnI-GAU	297	0	0
198	trnI-GAU	77	1	1.2987
199	trnI-GAU-tRNA-UGC	65	0	0
200	trnA-UGC	73	0	0
201	tRNA-UGC-rrn23	160	0	0
202	rrn23	2809	0	0
203	rrn23-rrn4.5	99	0	0
204	rrn4.5	103	0	0
205	rrn4.5-rrn5	257	0	0
206	rrn5	121	0	0
207	rrn5-trnR-ACG	263	3	1.14068
208	trnR-ACG	74	0	0
209	trnR-ACG-trnN-GUU	607	4	0.658979
210	trnN-GUU	72	0	0
211	ycf1	5724	123	2.14885
212	trnN-GUU-ycf1	328	1	0.304878
213	ycf1	1132	4	0.353357
214	ycf1-ndhF	73	10	13.6986
215	ndhF	2259	28	1.23949
216	ndhF-rpl32	1285	52	4.04669
217	rpl32	159	2	1.25786
218	rpl32-trnL-UAG	1119	38	3.39589
219	trnL-UAG	80	0	0
220	trnL-UAG-ccsA	94	4	4.25532
221	ccsA	966	0	0
222	ccsA-ndhD	279	31	11.1111
223	ndhD	1539	10	0.649773
224	ndhD-psaC	106	3	2.83019
225	psaC	246	1	0.406504
226	psaC-ndhE	245	4	1.63265
227	ndhE	306	1	0.326797
228	ndhE-ndhG	432	7	1.62037
229	ndhG	531	6	1.12994
230	ndhG-ndhI	359	10	2.78552
231	ndhI	504	3	0.595238
232	ndhI-ndhA	83	1	1.20482
233	ndhA	1092	10	0.915751
234	ndhH	1182	8	0.676819
235	rps15	273	4	1.4652
236	ndhA intro	1261	27	2.14116
237	ndhA-ndhH	2	0	0
238	ndhH-rps15	115	1	0.869565
239	rps15-ycf1	379	14	3.69393
