# Supplementary material for: Comparative Analysis of the Complete Chloroplast Genome of Four Known Ziziphus Species
Source: Genes (Basel). 2017 Nov 24;8(12):340. doi: 10.3390/genes8120340 (PMC5748658; doi:10.3390/genes8120340)
Supplement: Supplementary file 1 [file genes-08-00340-s001.zip › Supplementary Table 3 Species and gene lists used for phylogenetic analyses.xlsx]

## Sheet: species list
Table S3 Species used for phylogenetic analysis.
Genus	Accession
Berchemiella	KY926621
Cannabis	KR184827
Cannabis	KR363961
Chaenomeles	KT932965
Cydonia	KX499857
Docynia	KX499860
Elaeagnus	KP211788
Eriobotrya	KT633951
Ficus	KY635880
Fragaria	JN884816
Fragaria	JQ396171
Fragaria	KY434061
Hagenia	KX008604
Humulus	KT266264
Malus	KU851961
Malus	KX499861
Morus	DQ226511
Morus	KU355276
Morus	KU355297
Pentactina	JQ041763
Prunus	HQ336405
Prunus	KP760074
Pyrus	KY626169
Rosa	KF753637
Sorbus	KY457242
Ulmus	KY244085
Vitis	KT997470

## Sheet: genes used in pylogenetic
Table S3 Genes used for phylogenetic analysis and the searched Models with the lowest BIC scores for some genes and combined gene sequences
Gene name	Model	#Param	BIC	AICc	lnL
accD	GTR+G	68	11340	10757.6	-5310.7
atpA	GTR+G	68	10634.1	10043.7	-4953.73
atpB	T92+G	62	10069.9	9528.58	-4702.2
atpE	T92+G	62	3138.35	2678.29	-1276.83
atpF	T92+G	60	4306.92	3846.82	-1863.18
atpH	K2+G	61	2116.85	1694.55	-785.775
atpI	T92+G	62	5519.66	5021.14	-2448.4
ccsA	GTR+I	68	8593.28	8034.23	-3948.95
cemA	T92+G	62	5950.27	5456.45	-2666.04
clpP	K2+G	59	4743.84	4285.45	-2083.52
matK	GTR+G	68	16042	15448.5	-7656.16
ndhA	GTR+G	68	9267	8694.62	-4279.17
ndhB	T92+G	62	5639.3	5101.38	-2488.6
ndhC	HKY+G	64	2703.65	2235.37	-1053.31
ndhD	T92+G	62	12887.5	12345.5	-6110.67
ndhE	T92+G	52	2126.37	1764.02	-829.663
ndhF	GTR+G	66	21740	21142.1	-10505
ndhG	GTR+G	68	4604.94	4081.32	-1972.37
ndhH	GTR+G	68	9117.81	8539.45	-4201.6
ndhI	T92+I	62	3901.48	3428.65	-1652.07
ndhJ	T92+G	62	3523.88	3053.11	-1464.29
ndhK	T92+G	62	5629.06	5136.9	-2506.26
petA	T92+I	62	7339.23	6824.64	-3350.19
petB
petD	T92+G	60	3016.11	2570.2	-1224.81
petG	T92+G	62	1100.97	720.672	-297.211
petL	T92	61	1047.38	684.08	-279.742
petN	K2+G	61	910.02	550.831	-213.029
psaA	T92+G	62	13343.4	12776	-6325.95
psaB	GTR+G+I	69	13533	12903	-6382.44
psaC	K2+G	53	1932.48	1572.89	-733.011
psaI	T92+G	62	1294.1	915.511	-394.599
psaJ	K2+I	61	1282.01	901.99	-389.003
psbA	TN93+G	65	5342.71	4808.31	-2339
psbB	GTR+G	68	10266.7	9670.86	-4767.33
psbC	TN93+G+I	66	8781.87	8208.56	-4038.18
psbD	HKY+G	64	6210.27	5672.8	-2772.28
psbE	K2+G	63	1831.95	1392.26	-632.625
psbF	K2+G	61	1093.19	715.75	-295.841
psbH	K2+G	61	2125.86	1709.93	-793.409
psbI	K2+G	55	1165.69	835.409	-361.695
psbJ	K2+G	61	1187.32	808.318	-342.151
psbK	T92+I	62	1876.64	1467.19	-670.886
psbL	T92	47	638.365	378.837	-141.229
psbM	T92	61	1002.61	633.61	-254.621
psbN	JC	59	1177.01	806.071	-343.158
psbT	T92+G	62	1057.43	684.296	-278.888
psbZ	T92	55	1393.31	1032.92	-460.872
rbcL	T92+G+I	59	10744.4	10235.3	-5058.57
rpl14	HKY+G	64	3984.7	3463.93	-1667.8
rpl16
rpl20
rpl22
rpl23
rpl2
rpl32
rpl33
rpl36
rpoA
rpoB
rpoC1
rpoC2
rps11
rps12
rps14
rps15
rps16
rps18
rps19
rps2
rps3
rps4
rps7
rps8
ycf1	JC	57	731.677	454.018	-166.774
ycf2
ycf3
ycf4
All gene combined	GTR+G+I	69	344766	343918	-171890
