# Supplementary material for: Comparative Analysis of the Complete Chloroplast Genome of Four Known Ziziphus Species
Source: Genes (Basel). 2017 Nov 24;8(12):340. doi: 10.3390/genes8120340 (PMC5748658; doi:10.3390/genes8120340)
Supplement: Supplementary file 1 [file genes-08-00340-s001.zip › Supplementary Table 1 cpDNA assembly, size and features.xlsx]

## Sheet: 工作表1
Table S1 Chloroplast genome assmbly, size and features
	Z. jujuba	Z. acidojujuba	Z. mauritiana	Z. spina-christi
Total reads	240608000	13,995, 530	17100032	16,687,312
Matched reads	12672000	143103	294,984	194,350
Length (bp)	161215	161211	161543	161615
LSC (bp)	88974	88897	89081	89161
SSC (bp)	19369	19356	19346	19338
IR (bp)	26436	26479	26558	26558
GC content (%)	36.8	36.8	36.8	36.8
Gene number	113	113	113	113
Gene in LSC	84	84	84	84
Gene in SSC	12	12	12	12
Gens in IR	17	17	17	17
Protein-coding genes	85	85	85	85
rRNA genes	8	8	8	8
tRNA genes	37	37	37	37
Gene number	113	113	113	113
