# Supplementary material for: Comparative Analysis of the Complete Chloroplast Genome of Four Known Ziziphus Species
Source: Genes (Basel). 2017 Nov 24;8(12):340. doi: 10.3390/genes8120340 (PMC5748658; doi:10.3390/genes8120340)
Supplement: Supplementary file 1 [file genes-08-00340-s001.zip › Supplementary Table 7 dN-dS.xlsx]

## Sheet: 工作表1
Table S7 Nonsynonymous substitution (dN), Synonymous substitution (dS), and dN/dS (ω) values for individual genes or gene groups (ω(dN, dS)
	Z. acidojujuba vs. Z. jujuba	Z. acidojujuba vs. Z. mauritiana	Z. acidojujuba vs. Z. sina-christi	Z. jujuba vs. Z. mauritiana	Z. jujuba vs. Z. sina-christi	Z. mauritiana vs. Z. sina-christi
atpE	-1	-1.0000 (0.0033 0.0000)	-1.0000 (0.0033 0.0000)	-1.0000 (0.0033 0.0000)	-1.0000 (0.0033 0.0000)	-1
atpH	-1	-1	-1	-1	-1	-1
infA	-1	-1.0000 (0.0662 0.0000)	-1.0000 (0.0662 0.0000)	-1.0000 (0.0662 0.0000)	-1.0000 (0.0662 0.0000)	-1
ndhB	-1	-1	-1	-1	-1	-1
ndhC	-1	-1.0000 (0.0000 0.0363)	-1.0000 (0.0000 0.0363)	-1.0000 (0.0000 0.0363)	-1.0000 (0.0000 0.0363)	-1
ndhI	-1.0000 (0.0000 0.0090)	-1.0000 (0.0000 0.0182)	-1.0000 (0.0000 0.0182)	-1.0000 (0.0000 0.0275)	-1.0000 (0.0000 0.0275)	-1
ndhJ	-1	-1.0000 (0.0000 0.0289)	-1.0000 (0.0000 0.0289)	-1.0000 (0.0000 0.0289)	-1.0000 (0.0000 0.0289)	-1
petD	-1	-1.0000 (0.0000 0.0169)	-1.0000 (0.0000 0.0169)	-1.0000 (0.0000 0.0169)	-1.0000 (0.0000 0.0169)	-1
petG	-1	-1	-1	-1	-1	-1
petL	-1	-1	-1	-1	-1	-1
petN	-1	-1	-1	-1	-1	-1
pasB	-1	-1.0000 (0.0000 0.0157)	-1.0000 (0.0000 0.0157)	-1.0000 (0.0000 0.0157)	-1.0000 (0.0000 0.0157)	-1
psaC	-1	-1	-1.0000 (0.0000 0.0179)	-1	-1.0000 (0.0000 0.0179)	-1.0000 (0.0000 0.0179)
psaI	-1.0000 (0.0000 0.0376)	-1.0000 (0.0000 0.0773)	-1.0000 (0.0000 0.0773)	-1.0000 (0.0000 0.0376)	-1.0000 (0.0000 0.0376)	-1
psaJ	-1	-1	-1	-1	-1	-1
psbA	-1	-1.0000 (0.0000 0.0121)	-1.0000 (0.0000 0.0121)	-1.0000 (0.0000 0.0121)	-1.0000 (0.0000 0.0121)	-1
psbE	-1	-1.0000 (0.0000 0.0174)	-1.0000 (0.0000 0.0174)	-1.0000 (0.0000 0.0174)	-1.0000 (0.0000 0.0174)	-1
psbF	-1	-1.0000 (0.0000 0.0332)	-1.0000 (0.0000 0.0332)	-1.0000 (0.0000 0.0332)	-1.0000 (0.0000 0.0332)	-1
psbH	-1	-1	-1	-1	-1	-1
psbI	-1	-1.0000 (0.0000 0.0781)	-1.0000 (0.0000 0.0781)	-1.0000 (0.0000 0.0781)	-1.0000 (0.0000 0.0781)	-1
psbJ	-1	-1	-1	-1	-1	-1
psbL	-1	-1	-1	-1	-1	-1
psbM	-1	-1	-1	-1	-1	-1
psbN	-1	-1.0000 (0.0000 0.0322)	-1.0000 (0.0000 0.0322)	-1.0000 (0.0000 0.0322)	-1.0000 (0.0000 0.0322)	-1
psbT	-1	-1	-1	-1	-1	-1
psbZ	-1	-1	-1	-1	-1	-1
rpl2	-1	-1.0000 (0.0000 0.0049)	-1.0000 (0.0000 0.0049)	-1.0000 (0.0000 0.0049)	-1.0000 (0.0000 0.0049)	-1
rpl14	-1	-1	-1	-1	-1	-1
rpl23	-1	-1	-1	-1	-1	-1
rpl33	-1	-1.0000 (0.0000 0.0227)	-1.0000 (0.0000 0.0227)	-1.0000 (0.0000 0.0227)	-1.0000 (0.0000 0.0227)	-1
rpl36	-1	-1	-1	-1	-1	-1
rps3	-1.0000 (0.0040 0.0000)	-1	-1	-1.0000 (0.0040 0.0000)	-1.0000 (0.0040 0.0000)	-1
rps4	-1	-1	-1	-1	-1	-1
rps7	-1	-1	-1	-1	-1	-1
rps11	-1	-1.0000 (0.0000 0.0283)	-1.0000 (0.0000 0.0283)	-1.0000 (0.0000 0.0283)	-1.0000 (0.0000 0.0283)	-1
rps14	-1	-1.0000 (0.0000 0.0293)	-1.0000 (0.0000 0.0293)	-1.0000 (0.0000 0.0293)	-1.0000 (0.0000 0.0293)	-1
rps18	-1	-1.0000 (0.0000 0.0137)	-1.0000 (0.0000 0.0137)	-1.0000 (0.0000 0.0137)	-1.0000 (0.0000 0.0137)	-1
rps19	-1	-1	-1	-1	-1	-1
ycf2	-1.0000 (0.0002 0.0000)	-1.0000 (0.0010 0.0000)	-1.0000 (0.0008 0.0000)	-1.0000 (0.0008 0.0000)	-1.0000 (0.0006 0.0000)	-1.0000 (0.0002 0.0000)
psbB	-1.0000 (0.0000 0.0027)	0.1261 (0.0017 0.0137)	0.1261 (0.0017 0.0137)	0.1049 (0.0017 0.0165)	0.1049 (0.0017 0.0165)	-1
ndhD	-1	0.3993 (0.0043 0.0108)	0.3993 (0.0043 0.0108)	0.3190 (0.0034 0.0108)	0.3190 (0.0034 0.0108)	-1.0000 (0.0009 0.0000)
petB	-1	-1.0000 (0.0000 0.0064)	0.3230 (0.0021 0.0064)	-1.0000 (0.0000 0.0064)	0.3230 (0.0021 0.0064)	-1.0000 (0.0021 0.0000)
rps16	-1.0000 (0.0159 0.0000)	-1.0000 (0.0000 0.0737)	-1.0000 (0.0000 0.0737)	0.2185 (0.0159 0.0727)	0.2185 (0.0159 0.0727)	-1
ndhH	-1	0.0483 (0.0011 0.0228)	0.0966 (0.0022 0.0228)	0.0483 (0.0011 0.0228)	0.0966 (0.0022 0.0228)	-1.0000 (0.0011 0.0000)
psaA	-1	0.0568 (0.0015 0.0257)	0.0568 (0.0015 0.0257)	0.0568 (0.0015 0.0257)	0.0568 (0.0015 0.0257)	-1
rps8	-1	0.0766 (0.0033 0.0428)	0.0766 (0.0033 0.0428)	0.0766 (0.0033 0.0428)	0.0766 (0.0033 0.0428)	-1
psbC	-1	0.0826 (0.0009 0.0114)	0.0826 (0.0009 0.0114)	0.0826 (0.0009 0.0114)	0.0826 (0.0009 0.0114)	-1
ndhK	-1	0.0894 (0.0039 0.0437)	0.1571 (0.0059 0.0374)	0.0894 (0.0039 0.0437)	0.1571 (0.0059 0.0374)	0.3192 (0.0019 0.0061)
cemA	-1	0.1339 (0.0019 0.0138)	0.1339 (0.0019 0.0138)	0.1339 (0.0019 0.0138)	0.1339 (0.0019 0.0138)	-1
atpA	-1.0000 (0.0009 0.0000)	0.1351 (0.0044 0.0325)	0.1351 (0.0044 0.0325)	0.1080 (0.0035 0.0325)	0.1080 (0.0035 0.0325)	-1
rps2	-1	0.1512 (0.0018 0.0122)	0.3036 (0.0018 0.0061)	0.1512 (0.0018 0.0122)	0.3036 (0.0018 0.0061)	-1.0000 (0.0000 0.0061)
ndhG	-1	0.1588 (0.0050 0.0317)	0.1588 (0.0050 0.0317)	0.1588 (0.0050 0.0317)	0.1588 (0.0050 0.0317)	-1
rpoB	-1.0000 (0.0000 0.0013)	0.1750 (0.0016 0.0093)	0.2188 (0.0020 0.0093)	0.1530 (0.0016 0.0107)	0.1913 (0.0020 0.0107)	-1
ndhF	-1.0000 (0.0000 0.0019)	0.1914 (0.0064 0.0333)	0.1914 (0.0064 0.0333)	0.2035 (0.0064 0.0313)	0.2035 (0.0064 0.0313)	-1
atpI	0.3210 (0.0018 0.0056)	0.2385 (0.0054 0.0225)	0.2385 (0.0054 0.0225)	0.2125 (0.0036 0.0168)	0.2125 (0.0036 0.0168)	-1
aptB	-1	0.2540 (0.0027 0.0106)	0.2540 (0.0027 0.0106)	0.2540 (0.0027 0.0106)	0.2540 (0.0027 0.0106)	-1
ccsA	1.5053 (0.0034 0.0022)	0.2601 (0.0102 0.0392)	0.2601 (0.0102 0.0392)	0.2584 (0.0095 0.0368)	0.2584 (0.0095 0.0368)	-1
rpoC2	-1.0000 (0.0003 0.0000)	0.2838 (0.0060 0.0210)	0.2838 (0.0060 0.0210)	0.2988 (0.0063 0.0210)	0.2988 (0.0063 0.0210)	-1
atpF	-1	0.2947 (0.0064 0.0217)	0.2947 (0.0064 0.0217)	0.2947 (0.0064 0.0217)	0.2947 (0.0064 0.0217)	-1
rpl32	-1	0.3033 (0.0084 0.0278)	0.3033 (0.0084 0.0278)	0.3033 (0.0084 0.0278)	0.3033 (0.0084 0.0278)	-1
psbD	-1	0.3141 (0.0012 0.0040)	0.3141 (0.0012 0.0040)	0.3141 (0.0012 0.0040)	0.3141 (0.0012 0.0040)	-1
rpoA	0.2801 (0.0013 0.0046)	0.3463 (0.0065 0.0187)	0.3463 (0.0065 0.0187)	0.3317 (0.0078 0.0234)	0.3317 (0.0078 0.0234)	-1
ndhA	-1	0.3469 (0.0049 0.0142)	0.3469 (0.0049 0.0142)	0.2300 (0.0049 0.0214)	0.2300 (0.0049 0.0214)	-1
rbcL	-1.0000 (0.0000 0.0029)	0.3688 (0.0065 0.0176)	0.3688 (0.0065 0.0176)	0.3155 (0.0065 0.0206)	0.3155 (0.0065 0.0206)	-1
rpoC1	-1	0.4342 (0.0057 0.0132)	0.4342 (0.0057 0.0132)	0.4342 (0.0057 0.0132)	0.4342 (0.0057 0.0132)	-1
rps15	-1.0000 (0.0000 0.0160)	0.4561 (0.0147 0.0322)	0.4561 (0.0147 0.0322)	0.9221 (0.0147 0.0159)	0.9221 (0.0147 0.0159)	-1
matK	-1	0.4671 (0.0068 0.0147)	0.4671 (0.0068 0.0147)	0.4671 (0.0068 0.0147)	0.4671 (0.0068 0.0147)	-1
petA	-1	0.4758 (0.0041 0.0087)	0.4758 (0.0041 0.0087)	0.4758 (0.0041 0.0087)	0.4758 (0.0041 0.0087)	-1
psbK	-1	0.5882 (0.0143 0.0243)	0.5882 (0.0143 0.0243)	0.5882 (0.0143 0.0243)	0.5882 (0.0143 0.0243)	-1
ycf4	-1	0.6022 (0.0047 0.0079)	0.6022 (0.0047 0.0079)	0.6022 (0.0047 0.0079)	0.6022 (0.0047 0.0079)	-1
rpl20	-1	0.6228 (0.0075 0.0121)	0.6228 (0.0075 0.0121)	0.6228 (0.0075 0.0121)	0.6228 (0.0075 0.0121)	-1
accD	-1	0.7052 (0.0060 0.0085)	0.7052 (0.0060 0.0085)	0.7052 (0.0060 0.0085)	0.7052 (0.0060 0.0085)	-1
ycf1	2.6359 (0.0044 0.0017)	0.7793 (0.0207 0.0265)	0.8325 (0.0214 0.0257)	0.6892 (0.0171 0.0247)	0.7429 (0.0177 0.0239)	0.7945 (0.0007 0.0008)
clP	-1	0.8204 (0.0826 0.1006)	0.8204 (0.0826 0.1006)	0.8204 (0.0826 0.1006)	0.8204 (0.0826 0.1006)	-1
rpl22	-1	0.9228 (0.0095 0.0103)	0.9228 (0.0095 0.0103)	0.9228 (0.0095 0.0103)	0.9228 (0.0095 0.0103)	-1
ycf3	-1	0.9344 (0.2496 0.2671)	0.9344 (0.2496 0.2671)	0.9344 (0.2496 0.2671)	0.9344 (0.2496 0.2671)	-1
rps12	-1	1.2871 (0.0577 0.0448)	1.2871 (0.0577 0.0448)	1.2871 (0.0577 0.0448)	1.2871 (0.0577 0.0448)	-1
rpl16	-1	1.7345 (0.0172 0.0099)	1.7345 (0.0172 0.0099)	1.7345 (0.0172 0.0099)	1.7345 (0.0172 0.0099)	-1
